# Supplementary material for: NCAPG Regulates Myogenesis in Sheep, and SNPs Located in Its Putative Promoter Region Are Associated with Growth and Development Traits
Source: Animals (Basel). 2023 Oct 11;13(20):3173. doi: 10.3390/ani13203173 (PMC10603679; doi:10.3390/ani13203173)
Supplement: Supplementary file 1 [file animals-13-03173-s001.zip]

Archive with 1 entries (1 files):
- animals-2636756-supplementary.pdf
